# Supplementary material for: Toward a Novel Multilocus Phylogenetic Taxonomy for the Dermatophytes
Source: Mycopathologia. 2016 Oct 25;182(1):5–31. doi: 10.1007/s11046-016-0073-9 (PMC5283515; doi:10.1007/s11046-016-0073-9)
Supplement: Supplementary file 1 — Supplementary material 1 (XLSX 23 kb) [file 11046_2016_73_MOESM1_ESM.xlsx]

## Sheet: Sheet1
CBS number	Current taxon name	New taxon name	Status	Source
CBS 221.75	A. borellii	A. borellii		Rat
CBS 967.68	A. borellii	A. borellii	ST Nannizzia borellii	Bat
CBS 272.66	C. georgiae	A. ciferrii	T Arthroderma ciferrii	Soil
CBS 492.71	A. cuniculi	A. cuniculi	ST Arthroderma cuniculi	Rabbit burrow
CBS 495.71	A. cuniculi	A. cuniculi	ST Arthroderma cuniculi	Rabbit burrow
CBS 353.66	A. curreyi	A. curreyi	ET Arthroderma curreyi	Soil
CBS 117155	T. eboreum	A. eboreum	T Trichophyton eboreum	Skin
CBS 292.93	T. sp.	A. eboreum		Skin
CBS 473.78	A. flavescens	A. flavescens	ST Arthroderma flavescens	Kingfisher
CBS 474.78	A. flavescens	A. flavescens
CBS 598.66	A. gertleri	A. gertleri	ST Trichophyton vanbreuseghemii	Soil
CBS 666.77	A. gertleri	A. gertleri
CBS 228.79	A. gloriae	A. gloriae	T Arthroderma gloriae	Soil
CBS 663.77	A. gloriae	A. gloriae
CBS 664.77	A. gloriae	A. gloriae
CBS 521.71	A. insingulare	A. insingulare		Soil
CBS 522.71	A. insingulare	A. insingulare		Soil
CBS 307.65	A. lenticulare	A. lenticulare	T Arthroderma lenticulare	Gopher burrow
CBS 308.65	A. lenticulare	A. lenticulare	T Arthroderma lenticulare	Gopher burrow
CBS 120.30	T. tonsurans	A. melis		Human
CBS 669.80	A. melis	A. melis	T Arthroderma melis	Badger burrow
CBS 419.71	A. multifidum	A. multifidum	ST Arthroderma multifidum	Rabbit burrow
CBS 420.71	A. multifidum	A. multifidum	ST Arthroderma multifidum	Rabbit burrow
CBS 132920	T. sp.	A. onychocola	T Trichophyton onychocola	Human
CBS 364.66	T. phaseoliforme	A. phaseoliforme	ST Trichophyton phaseoliforme	Mountain rat
CBS 117.61	A. quadrifidum	A. quadrifidum	AUT Arthroderma quadrifidum	Soil
CBS 118.61	A. quadrifidum	A. quadrifidum	AUT Arthroderma quadrifidum	Soil
CBS 138.26	A. curreyi	A. quadrifidum
CBS 310.65	A. quadrifidum	A. quadrifidum		Soil
CBS 311.65	A. quadrifidum	A. quadrifidum		Soil
CBS 134551	T. redellii	A. redellii	T Trichophyton redellii	Bat
CBS 132929	T. thuringiense	A. sp.		Nail
CBS 417.71	T. thuringiense	A. thuringiense	T Trichophyton thuringiense	Mouse
CBS 473.77	A. tuberculatum	A. tuberculatum	T Arthroderma tuberculatum	Blackbird
CBS 101515	A. uncinatum	A. uncinatum	T Keratinomyces ajelloi	Soil
CBS 119779	T. ajelloi var. ajelloi	A. uncinatum		Nail
CBS 128.75	A. uncinatum	A. uncinatum	ST E. stockdaleae	Soil
CBS 179.57	A. uncinatum	A. uncinatum		Soil
CBS 180.57	A. uncinatum	A. uncinatum		Soil
CBS 180.64	A. uncinatum	A. uncinatum	ST Keratinomyces ajelloi var. nanum	Soil
CBS 315.65	A. uncinatum	A. uncinatum	ST Arthroderma uncinatum	Soil
CBS 316.65	A. uncinatum	A. uncinatum	ST Arthroderma uncinatum	Soil
CBS 355.93	C. vespertilii	A. vespertilii	T Chrysosporium vespertilium	Bat intestine
CBS 187.61	Ctenomyces serratus	Ctenomyces serratus	NT Ctenomyces serratus	Soil
CBS 544.63	Ctenomyces serratus	Ctenomyces serratus		Soil
CBS 100148	A. uncinatum	E. floccosum		Skin
CBS 108.67	E. floccosum var. floccosum	E. floccosum		Human
CBS 230.76	E. floccosum var. floccosum	E. floccosum	NT Epidermophyton floccosum	Human
CBS 240.67	E. floccosum var. floccosum	E. floccosum		Skin
CBS 457.65	E. floccosum var. nigricans	E. floccosum
CBS 553.84	E. floccosum var. floccosum	E. floccosum		Human
CBS 269.89	Keratinomyces ceretanicus	Guarromyces ceretanicus
CBS 100083	A. grubyi	L. gallinae
CBS 243.66	A. grubyi	L. gallinae	T Nannizzia grubyi	Dog
CBS 244.66	A. grubyi	L. gallinae		Scalp
CBS 300.52	A. grubyi	L. gallinae	NT Lophopyton gallinae
CBS 545.93	M. audouinii	M. audouinii	NT Microsporum audouinii	Scalp
CBS 495.86	A. otae	M. audouinii	T Nannizzia otae
CBS 102894	M. audouinii	M. audouinii		Scalp
CBS 108932	M. audouinii	M. audouinii
CBS 108933	M. audouinii	M. audouinii		Human
CBS 108934	M. audouinii	M. audouinii		Human
CBS 119449	M. audouinii	M. audouinii		Scalp
CBS 404.61	M. audouinii	M. audouinii	AUT Sabouraudites langeronii	Human
CBS 101514	A. otae	M. canis	T Microsporum distortum	Scalp
CBS 114329	M. canis	M. canis		Skin
CBS 130922	M. canis	M. canis		Skin
CBS 130931	M. canis	M. canis		Skin
CBS 130932	M. canis	M. canis		Skin
CBS 130949	M. canis	M. canis		Human
CBS 156.69	A. otae	M. canis		Skin
CBS 191.57	A. otae	M. canis		Dog
CBS 214.79	A. otae	M. canis		Rabbit
CBS 217.69	A. otae	M. canis		Nail
CBS 238.67	A. otae	M. canis		Human
CBS 274.62	A. otae	M. canis		Monkey
CBS 281.63	A. otae	M. canis		Scalp
CBS 283.63	A. otae	M. canis
CBS 284.63	A. otae	M. canis		Gibbon
CBS 445.51	M. ferrugineum	M. canis
CBS 482.76	A. otae	M. canis		Skin
CBS 496.86	A. otae	M. canis	ST Nannizzia otae, NT Microsporum canis	Cat
CBS 109478	M. audouinii	M. canis		Scalp
CBS 317.31	M. ferrugineum	M. ferrugineum
CBS 373.71	M. ferrugineum	M. ferrugineum		Human
CBS 449.61	M. ferrugineum	M. ferrugineum
CBS 452.59	T. concentricum	M. ferrugineum		Skin
CBS 497.48	M. ferrugineum	M. ferrugineum		Scalp
CBS 366.81	A. corniculatum	N. corniculata	ST Nannizzia corniculata	Soil
CBS 364.81	A. corniculatum	N. corniculata	ST Nannizzia corniculata	Soil
CBS 349.49	M. duboisii	N. duboisii	T Sabouraudites duboisii	Skin
CBS 599.66	A. fulvum	N. fulva	T Microsporum boullardii	Soil
CBS 130934	M. fulvum	N. fulva		Soil
CBS 130942	M. fulvum	N. fulva		Human
CBS 146.66	M. gypseum	N. fulva	AUT Favomicrosporon pinettii	Contaminant
CBS 147.66	M. gypseum	N. fulva	AUT Favomicrosporon pinettii	Contaminant
CBS 243.64	A. fulvum	N. fulva	T Keratinomyces longifusus	Scalp
CBS 287.55	A. fulvum	N. fulva	T Microsporum fulvum	Human
CBS 385.64	A. otae	N. fulva		Human
CBS 529.71	A. fulvum	N. fulva	T Microsporum ripariae	Birdnest
CBS 120675	M. gypseum	N. gypsea
CBS 100.64	M. gypseum var. vinosum	N. gypsea	ST Microsporum gypseum var. vinosum	Skin
CBS 118893	M. gypseum	N. gypsea		Skin
CBS 130936	M. gypseum	N. gypsea		Skin
CBS 130939	M. gypseum	N. gypsea		Skin
CBS 171.64	A. gypseum	N. gypsea		Soil
CBS 258.61	A. gypseum	N. gypsea	NT Gymnoascus gypseus	Soil
CBS 130948	M. gypseum	N. incurvata		Skin
CBS 173.64	A. incurvatum	N. incurvata		Skin
CBS 174.64	A. incurvatum	N. incurvata	T Nannizzia incurvata	Skin
CBS 314.54	A. obtusum	N. nana	T Microsporum gypseum var. nanum	Scalp
CBS 321.61	A. obtusum	N. nana	ST Nannizzia obtusa	Human
CBS 322.61	A. obtusum	N. nana	ST Nannizzia obtusa	Human
CBS 632.82	A. obtusum	N. nana		Human
CBS 421.74	A. persicolor	N. persicolor
CBS 871.70	A. persicolor	N. persicolor	ST Nannizzia quinckeana	Skin
CBS 288.55	M. praecox	N. praecox	AUT Microsporum praecox	Human
CBS 128066	M. praecox	N. praecox		Skin, from horse
CBS 128067	M. praecox	N. praecox		Skin, from horse
CBS 121947	M. amazonicum	N. species		Skin
CBS 450.65	A. racemosum	N. species	T Microsporum racemosum	Rat
CBS 130935	M. racemosum	P. cookei		Soil
CBS 227.58	A. cajetanum	P. cookei
CBS 228.58	A. cajetanum	P. cookei	T Microsporum cookei	Soil
CBS 337.74	A. cajetanum	P. cookei		Soil
CBS 423.74	A. racemosum	P. cookei	ST Nannizzia racemosa	Soil
CBS 424.74	A. racemosum	P. cookei	ST Nannizzia racemosa	Soil
CBS 101.83	A. cookiellum	P. cookiellum	ST Nannizzia cookiella	Soil
CBS 102.83	A. cookiellum	P. cookiellum	ST Nannizzia cookiella	Soil
CBS 124422	M. mirabile	P. mirabile	ST Microsporum mirabile	Chamois
CBS 129179	M. mirabile	P. mirabile	ST Microsporum mirabile	Nail
CBS 646.73	A. vanbreuseghemii	T. vanbreuseghemii	T Arthroderma vanbreuseghemii
CBS 809.72	A. benhamiae	T. benhamiae
CBS 112368	A. benhamiae	T. benhamiae		Skin, from guinea pig
CBS 112369	A. benhamiae	T. benhamiae		Skin, from guinea pig
CBS 112370	A. benhamiae	T. benhamiae		Skin, from guinea pig
CBS 112371	A. benhamiae	T. benhamiae		Skin, from guinea pig
CBS 112857	A. benhamiae	T. benhamiae		Skin, from guinea pig
CBS 112859	A. benhamiae	T. benhamiae		Skin, from rabbit
CBS 120669	T. mentagrophytes	T. benhamiae		Guinea pig
CBS 280.83	A. benhamiae	T. benhamiae		Skin
CBS 623.66	A. benhamiae	T. benhamiae	ST Arthroderma benhamiae	Human
CBS 624.66	A. benhamiae	T. benhamiae	ST Arthroderma benhamiae
CBS 806.72	A. benhamiae	T. benhamiae		Guinea pig
CBS 934.73	A. benhamiae	T. benhamiae
CBS 131645	T. bullosum	T. bullosum		Skin
CBS 363.35	T. bullosum	T. bullosum	T Trichophyton bullosum	Horse
CBS 557.50	T. bullosum	T. bullosum
CBS 196.26	T. concentricum	T. concentricum	NT Trichophyton concentricum	Skin
CBS 448.61	T. concentricum	T. concentricum		Skin
CBS 563.83	T. concentricum	T. concentricum		Skin
CBS 109036	T. equinum	T. equinum		Skin
CBS 100080	T. equinum	T. equinum	T Trichophyton equinum var. autotrophicum	Horse
CBS 270.66	T. equinum	T. equinum	NT Trichophyton equinum	Horse
CBS 285.30	T. tonsurans	T. equinum	T Trichophyton areolatum
CBS 634.82	T. equinum	T. equinum		Horse
CBS 344.79	T. erinacei	T. erinacei		Skin
CBS 474.76	T. erinacei	T. erinacei	T Trichophyton proliferans	Skin
CBS 511.73	T. erinacei	T. erinacei	T Trichophyton mentagrophytes var. erinacei	Hedghog
CBS 124411	T. sp.	T. erinacei		Dog
CBS 220.25	T. eriotrephon	T. eriotrephon	T Trichophyton eriotrephon	Skin
CBS 108.91	T. erinacei	T. interdigitale
CBS 110.65	T. mentagrophytes	T. interdigitale		Groin
CBS 113880	T. mentagrophytes	T. interdigitale		Nail
CBS 117723	A. vanbreuseghemii	T. interdigitale		Skin
CBS 119447	T. violaceum	T. interdigitale		Scalp
CBS 232.76	A. vanbreuseghemii	T. interdigitale		Skin
CBS 425.63	A. vanbreuseghemii	T. interdigitale	T Trichophyton batonrougei
CBS 428.63	A. vanbreuseghemii	T. interdigitale	NT Trichophyton interdigitale	Skin
CBS 449.74	A. vanbreuseghemii	T. interdigitale		Skin
CBS 475.93	A. vanbreuseghemii	T. interdigitale	T Trichophyton krajdenii	Skin
CBS 559.66	A. vanbreuseghemii	T. interdigitale		Skin
CBS 647.73	A. vanbreuseghemii	T. interdigitale	T Trichophyton candelabrum	Nail
CBS 124426	T. interdigitale	T. mentagrophytes		Dog
CBS 124410	T. interdigitale	T. mentagrophytes		Dog
CBS 124419	T. interdigitale	T. mentagrophytes
CBS 124424	T. interdigitale	T. mentagrophytes		Chamois
CBS 124425	T. interdigitale	T. mentagrophytes		Cat
CBS 304.38	T. radicosum	T. mentagrophytes	T Trichophyton radicosum
IHEM 4268	T. mentagrophytes	T. mentagrophytes	NT Trichophyton mentagrophytes
CBS 126.34	T. interdigitale	T. mentagrophytes	T Bodinia abyssinica	Skin
CBS 120324	T. mentagrophytes	T. mentagrophytes		Skin
CBS 120356	T. mentagrophytes	T. mentagrophytes		Scalp
CBS 124401	A. benhamiae	T. mentagrophytes		Guinea pig
CBS 124404	T. interdigitale	T. mentagrophytes		Rabbit
CBS 124408	T. interdigitale	T. mentagrophytes		Dog
CBS 124415	T. interdigitale	T. mentagrophytes		Cat
CBS 124421	T. interdigitale	T. mentagrophytes		Rabbit
CBS 124420	T. interdigitale	T. mentagrophytes		Rabbit
CBS 120357	T. mentagrophytes	T. mentagrophytes		Scalp
CBS 158.66	T. mentagrophytes	T. quinckeanum		Skin
CBS 318.56	T. mentagrophytes	T. quinckeanum	NOT NT Microsporum mentagrophytes	Skin
IHEM 13697	T. quinckeanum	T. quinckeanum	NT Trichophyton quickeanum	Mouse
CBS 100081	T. rubrum	T. rubrum	T Trichophyton fischeri	Contaminant
CBS 100084	T. rubrum	T. rubrum	T Trichophyton raubitschekii	Skin
CBS 100238	T. rubrum	T. rubrum
CBS 102856	T. rubrum	T. rubrum		Nail
CBS 110399	T. rubrum	T. rubrum		Skin
CBS 115314	T. rubrum	T. rubrum		Nail
CBS 115315	T. rubrum	T. rubrum		Skin
CBS 115316	T. rubrum	T. rubrum		Skin
CBS 115317	T. rubrum	T. rubrum		Human
CBS 115318	T. rubrum	T. rubrum		Nail
CBS 117539	T. rubrum var. flavum	T. rubrum		Nail
CBS 118892	T. rubrum	T. rubrum		Nail
CBS 289.86	T. rubrum	T. rubrum	T Trichophyton kanei	Skin
CBS 376.49	T. rubrum	T. rubrum	T Trichophyton rodhainii	Skin
CBS 392.58	T. rubrum	T. rubrum	NT Epidermophyton rubrum	Skin
CBS 592.68	T. rubrum	T. rubrum	T Trichophyton fluviomuniense	Skin
CBS 120425	T. rubrum	T. rubrum		Nail
CBS 202.88	T. rubrum	T. rubrum		Skin
CBS 288.86	T. rubrum	T. rubrum		Contaminant
CBS 118537	T. schoenleinii	T. schoenleinii		Scalp
CBS 118538	T. schoenleinii	T. schoenleinii		Scalp
CBS 118539	T. schoenleinii	T. schoenleinii		Scalp
CBS 433.63	T. schoenleinii	T. schoenleinii		Scalp
CBS 458.59	T. schoenleinii	T. schoenleinii	NT Trichophyton schoenleinii	Human
CBS 417.65	A. simii	T. simii		Poultry
CBS 448.65	A. simii	T. simii	ST Arthroderma simii	Poultry
CBS 449.65	A. simii	T. simii	ST Arthroderma simii	Poultry
CBS 520.75	A. simii	T. simii		Macaca
CBS 109033	T. tonsurans	T. tonsurans		Horse
CBS 109034	T. tonsurans	T. tonsurans		Horse
CBS 112186	T. tonsurans	T. tonsurans		Human
CBS 112187	T. tonsurans	T. tonsurans		Human
CBS 112188	T. equinum	T. tonsurans		Horse
CBS 112189	T. tonsurans	T. tonsurans		Human
CBS 112190	T. tonsurans	T. tonsurans		Horse
CBS 112191	T. tonsurans	T. tonsurans		Human
CBS 112192	T. tonsurans	T. tonsurans		Horse
CBS 112193	T. equinum	T. tonsurans		Horse
CBS 112194	T. tonsurans	T. tonsurans		Horse
CBS 112195	T. tonsurans	T. tonsurans		Horse
CBS 112198	T. equinum	T. tonsurans		Human
CBS 112856	A. benhamiae	T. tonsurans		Scalp, zoo transmission
CBS 182.76	T. tonsurans	T. tonsurans		Horse
CBS 318.31	T. tonsurans	T. tonsurans	T Trichophyton floriforme
CBS 338.37	T. immergens	T. tonsurans	T Trichophyton immergens	Skin
CBS 496.48	T. tonsurans	T. tonsurans	NT Trichophyton tonsurans	Scalp
CBS 130944	T. verrucosum	T. verrucosum		Scalp
CBS 130945	T. verrucosum	T. verrucosum		Skin
CBS 130946	T. verrucosum	T. verrucosum		Scalp
CBS 130947	T. verrucosum	T. verrucosum		Skin
CBS 134.66	T. verrucosum	T. verrucosum		Scalp
CBS 161.66	T. verrucosum	T. verrucosum		Skin
CBS 282.82	T. verrucosum	T. verrucosum		Cow
CBS 326.82	T. verrucosum	T. verrucosum		Cow
CBS 365.53	T. verrucosum	T. verrucosum	NT Trichophyton verrucosum	Cow
CBS 517.63	T. rubrum	T. violaceum	T Trichophyton kuryangei	Scalp
CBS 452.61	T. violaceum	T. violaceum		Scalp
CBS 118535	T. violaceum	T. violaceum		Scalp
CBS 119446	T. violaceum	T. violaceum		Scalp
CBS 120316	T. violaceum	T. violaceum		Scalp
CBS 120317	T. violaceum	T. violaceum		Scalp
CBS 120318	T. violaceum	T. violaceum		Scalp
CBS 120319	T. violaceum	T. violaceum		Scalp
CBS 120320	T. violaceum	T. violaceum		Scalp
CBS 178.91	T. sp.	T. violaceum		Nail
CBS 201.88	T. violaceum	T. violaceum		Skin
CBS 118548	M. ferrugineum	T. violaceum		Scalp
CBS 305.60	T. violaceum	T. violaceum	T Trichophyton yaoundei	Scalp
CBS 359.62	T. balcaneum	T. violaceum	T Trichophyton balcaneum	Human
CBS 374.92	T. violaceum	T. violaceum	NT Trichophyton violaceum	Skin
IHEM 19751	T. soudanense	T. violaceum	NT Trichophyton soudanense	Scalp
A = Arthroderma			AUT = authentic
C = Chrysosporium			ET = epitype
E = Epidermophyton			NT = neotype
M = Microsporum			ST = syntype
N = Nannizzia			T = (ex-)holotype
L = Lophophyton
P = Paraphyton
				0
